# Supplementary material for: Identification of novel prognostic biomarkers by integrating multi-omics data in gastric cancer
Source: BMC Cancer. 2021 Apr 26;21:460. doi: 10.1186/s12885-021-08210-y (PMC8073914; doi:10.1186/s12885-021-08210-y)
Supplement: Supplementary file 2 — Additional file 2. Contains KD genes and their regulators. The gene name and associated TFs and miRNAs are reported. [file 12885_2021_8210_MOESM2_ESM.xlsx]

## Sheet: Sheet1
Supplementary Table 1: KD genes and their regulators.
KD genes	Regulators (TFs and miRNAs)
MAD2L1	miR-101-3p,miR-139-5p,miR-26a-5p,miR-28-5p
NAA15	miR-199a-5p,miR-139-5p,miR-195-5p,miR-497-5p,miR-218-5p,miR-145-5p,miR-133b,miR-199b-5p,MYC
ABCE1	miR-26a-5p,miR-140-5p,miR-145-5p
SHFM1(SEM1)	miR-1
SMARCA5	miR-100-5p,miR-26a-5p,miR-140-5p,miR-26b-5p,miR-145-5p,miR-424-5p,EGR1
SPOCK1	miR-30e-5p,miR-135b-5p,miR-107,miR-326,miR-18a-5p,miR-7-5p,miR-140-5p,miR-26b-5p,miR-155-5p,miR-185-5p,miR-590-5p,let-7d-5p
TCEB1(ELOC)	miR-101-3p
PPID	miR-30a-5p
HMGB2	miR-139-5p,miR-218-5p,POU2F1
PFAS	miR-125b-5p,miR-145-5p
MRPL13	miR-218-5p,CUX1
DERL1	miR-139-5p,miR-99a-5p,miR-30a-5p,ARNT
ACADVL	miR-100-5p,miR-99a-5p,HNF4A
PGRMC2	miR-181c-5p
NR3C2	miR-186-5p,miR-181b-5p,miR-181a-5p,miR-135b-5p,miR-155-5p,let-7d-5p,miR-32-5p,miR-455-5p,miR-421,ARNT
ETFDH	POU2F1,SREBF1,HNF4A
GALNT7	miR-125b-5p,miR-26a-5p,miR-195-5p
SPCS3	miR-139-5p,miR-140-5p,miR-33b-5p,miR-145-5p,miR-30a-5p,miR-30b-5p
MTSS1
TRPA1
POLR3C
RNF139
ACP6
TRMT12
MRPS28
FMO5
ANXA5
EIF3H
PON2
KIAA0196(WASHC5)
C4orf27(HPF1)
