# Supplementary material for: Identification of novel prognostic biomarkers by integrating multi-omics data in gastric cancer
Source: BMC Cancer. 2021 Apr 26;21:460. doi: 10.1186/s12885-021-08210-y (PMC8073914; doi:10.1186/s12885-021-08210-y)
Supplement: Supplementary file 3 — Additional file 3. Contains 4 TFs and 5 miRNAs were confirmed by enrichment. [file 12885_2021_8210_MOESM3_ESM.xlsx]

## Sheet: Sheet1
Supplementary Table 2: 4 TFs and 5 miRNAs were confirmed by enrichment.
source	term_name	term_id	adjusted_p_value	negative_log10_of_adjusted_p_value	term_size	query_size	intersection_size	effective_domain_size	intersections
TF	Factor: EGR1; motif: NGNGKGGGYGGNGS; match class: 0	TF:M09761_0	0.000142275	3.84687	3604	29	10	58676	SMARCA5,POLR3C,MRPL13,FMO5,PGRMC2,MTSS1,NR3C2,ETFDH,GALNT7,SPCS3
TF	Factor: MYC; motif: NNCCACGTGCNN; match class: 1	TF:M09812_1	0.000469413	3.32844	5331	29	11	58676	NAA15,EIF3H,TCEB1,PPID,PFAS,DERL1,FMO5,PGRMC2,TRPA1,GALNT7,SPCS3
TF	Factor: HNF4A; motif: NTGRACTTTGNNCYN; match class: 0	TF:M07215_0	0.0044259	2.354	1470	29	5	58676	PON2,TRMT12,MRPS28,ACADVL,ETFDH
TF	Factor: POU2F1; motif: ATTTGCATN; match class: 0	TF:M07058_0	0.0117834	1.92873	2920	29	6	58676	PON2,SPOCK1,HMGB2,MRPL13,PGRMC2,SPCS3
MIRNA	hsa-miR-26b-5p	MIRNA:hsa-miR-26b-5p	0.0134617	1.8709	1851	29	6	58676	MAD2L1,ANXA5,SHFM1,DERL1,MRPS28,GALNT7
MIRNA	hsa-miR-30a-5p	MIRNA:hsa-miR-30a-5p	0.021461	1.66835	730	29	4	58676	PPID,DERL1,GALNT7,SPCS3
MIRNA	hsa-miR-139-5p	MIRNA:hsa-miR-139-5p	0.0279727	1.55327	104	29	2	58676	HMGB2,DERL1
MIRNA	hsa-miR-32-5p	MIRNA:hsa-miR-32-5p	0.0374533	1.42651	562	29	3	58676	SMARCA5,GALNT7,SPCS3
MIRNA	hsa-miR-186-5p	MIRNA:hsa-miR-186-5p	0.0448269	1.34846	748	29	3	58676	NAA15,PON2,SMARCA5
